# Supplementary material for: Unravelling the distinct effects of VHL mutations and chromosome 3p loss in clear cell renal cell carcinoma: Implications for prognosis and treatment
Source: Clin Transl Med. 2025 Sep 25;15(10):e70465. doi: 10.1002/ctm2.70465 (PMC12463683; doi:10.1002/ctm2.70465)
Supplement: Supplementary file 1 — Supporting Information [file CTM2-15-e70465-s003.xlsx]

## Sheet: Supplementary Table 1
Supplementary Table 1: Immune cell marker used for TIME classification
B cells	AFF3, BANK1, BLK, BTLA, CCR6, CD180, CD19, CD22, CD37, CD72, CD79A, CD79B, CR2, EBF1, FAM129C, FCRL1, FCRL2, FCRL3, FCRL5, FCRLA, HLA-DOB, IGHV5-78, KIAA0125, LINC00926, LOC100507616, LY9, MS4A1, P2RX5, PAX5, PNOC, POU2F2, S1PR4, SNX22, STAP1, TCL1A, TLR10, VPREB3
T cells	AMICA1, APBB1IP, ARHGAP15, ARHGAP25, ARHGAP9, BIN2, BTK, C1orf162, CCL19, CCR7, CD2, CD27, CD28, CD3D, CD3E, CD3G, CD48, CD52, CD6, CD8A, CD96, CORO1A, CRTAM, CXCL9, CXCR6, CYTIP, DOCK10, DOCK2, DOCK8, DPEP2, EVI2A, EVI2B, FAM26F, FLI1, FYB, FYN, GAB3, GIMAP2, GIMAP4, GIMAP5, GIMAP6, GIMAP7, GMFG, GPR171, GPR18, GZMK, HCST, HMHA1, HVCN1, ICOS, IL10RA, IL16, IL23A, IL7R, ITGAL, ITK, KLHL6, KLRB1, …
Macrophages	ADAMDEC1, ADORA3, AOAH, ARRB2, ATP8B4, BCL2A1, C1orf54, C1QA, C1QB, C2, C3AR1, C5AR1, CCR1, CCRL2, CD163, CD300A, CD4, CD68, CD74, CD86, CECR1, CLEC7A, CMKLR1, CSF1R, CTSB, CTSS, CYBB, CYTH4, DPYD, EMR2, FCER1G, FCGR1A, FCGR1B, FCGR2A, FCGR3B, FPR3, GPNMB, HK3, HLA-DRB6, IFI30, IGSF6, ITGAM, ITGAX, ITGB2, LAIR1, LAPTM5, LILRB4, LIPA, LY96, MAN2B1, MFSD1, MNDA, MS4A4A, MS4A7, MSR1, MYO1F, NCKAP1L,…
Monocytes	AGTRAP, AIF1, C10orf54, CD14, CD300LF, CD33, CD93, CTSD, EMILIN2, FCN1, FES, FGR, GNS, GRN, HCK, HMOX1, KIAA0930, LILRA6, LILRB2, LILRB3, LRRC25, LST1, NFAM1, NOTCH2, PILRA, PLXDC2, PRAM1, PSAP, PYCARD, RHOG, SERPINA1, SLC7A7, TGFBI, THEMIS2, TIMP2, TPP1, VCAN
Neutrophils	ACSL1, ALPK1, AQP9, BASP1, BCL6, CD97, CEP19, CFLAR, CSF3R, CXCR2, DENND5A, DYSF, FAM65B, FCGR2C, FPR1, GLT1D1, GPR97, IFITM2, IL17RA, KCNJ2, KIAA0247, LILRA2, LIMK2, LINC01002, MGAM, MOB3A, NAMPT, NCF4, PADI2, PHC2, PHF21A, PLXNC1, PREX1, RALB, RNF149, S100A8, S100A9, SLC25A37, SNORD89, SSH2, STAT3, STAT5B, THBD, TLR2, TLR4, TMEM154, TNFRSF1A
NK cells	KIR2DL1, KIR2DL2, KIR2DL3, KIR2DL4, KIR2DL5A, KIR2DS1, KIR2DS2, KIR2DS3, KIR2DS5, KIR3DL1, KIR3DL2, KIR3DL3, KLRC2, KLRC3, KLRC4, KLRD1, PRF1, SAMD3, SH2D1B, TBX21
Plasma cells	GUSBP11, IGH, IGHG3, IGJ, IGKC, IGKV1D-13, IGLC1, IGLJ3, IGLL3P, IGLV@, IGLV1-44, MZB1, TNFRSF17, TXNDC5
Interferon	APOL1, APOL6, BATF2, BST2, C19orf66, C5orf56, CMPK2, DDX58, DDX60, DHX58, DTX3L, EPSTI1, FBXO6, GBP1, GBP4, HELZ2, HERC5, HERC6, HSH2D, IFI16, IFI35, IFI44, IFI44L, IFI6, IFIH1, IFIT1, IFIT2, IFIT3, IFIT5, IFITM1, IRF7, IRF9, ISG15, LAMP3, LAP3, MX1, MX2, OAS2, OAS3, OASL, PARP10, PARP12, PARP14, PARP9, PHF11, PML, PSMB9, RNF213, RSAD2, RTP4, SAMD9, SAMD9L, SHISA5, SIGLEC1, SP110, STAT1, STAT2, T…

## Sheet: Supplementary Table 2
Supplementary Table 2. Top 100 gene weight in each DGA signature
VHL mut sig UP		VHL mut sig down		PBRM1 mut sig up		PBRM1 mut sig down		SETD2 mut sig up		SETD2 mut sig down		BAP1 mut sig up		BAP1 mut sig down		chr3p loss sig up		chr3p loss sig down
RIT1	0.705853	EPN3	0.861303	CABP1	1	ACSF3	1	ADAM11	1	ZNF544	1	ALOX5	1	ALPL	1	ALDH3A2	1	ALDH1A3	1
FGFR1OP	0.649498	RIMS4	0.708204	FBXL21	1	ANO5	1	NEB	1	ZNF773	1	ANGPTL7	1	ASXL3	1	AMDHD1	1	BEND6	1
GIT2	0.639366	KCNJ11	0.60868	SCGN	1	BAG2	1	NT5C3L	1	FAM57A	0.871998	ARL9	1	BBS7	1	C1QL4	1	C6orf97	1
CD200	0.631747	GRHL2	0.607465	SNAP25	1	BDH1	1	POM121L2	1	SHISA9	0.866847	ARX	1	CTH	1	ECHDC3	1	CASP3	1
DDX58	0.608677	HMGA1	0.586836	WDR17	1	C20orf132	1	PRSS12	1	BCAP29	0.836463	C2orf82	1	CXorf57	1	GPER	1	CCBP2	1
DHFRL1	0.600736	RAB25	0.578058	RERG	0.991496	C2	1	SP8	0.978807	ARHGEF37	0.784558	CCNO	1	CYP39A1	1	LOC100128977	1	CDCP1	1
C22orf45	0.588486	GPR87	0.548932	FOXP2	0.964355	CHST10	1	TLCD1	0.972814	LOC441046	0.749995	CNTF	1	FAM27C	1	LOC100133985	1	CELF2	1
SATB2	0.551725	SLBP	0.535274	MOSC1	0.910236	CMYA5	1	C13orf27	0.886729	ZNF304	0.748365	CSPG5	1	GGT7	1	MAPT	1	CMTM6	1
TMCC1	0.545034	SVIP	0.523646	FSTL3	0.902904	CYB5R2	1	LEMD1	0.872313	KCTD16	0.745839	CYP2C9	1	KCTD14	1	MXI1	1	DSE	1
FAT4	0.541275	LITAF	0.523634	LHX8	0.862977	DGAT2	1	INTS10	0.864152	FLRT3	0.708608	FLJ46321	1	LOC283392	1	NLRP6	1	ENOX2	1
GSTA1	0.53599	FKBP4	0.518986	PARP16	0.847882	FBXO41	1	RHO	0.858527	CCND1	0.688779	FOXP4	1	MIPOL1	1	PCBP1	1	ETV5	1
CPO	0.532569	PRSS22	0.518418	SLC15A4	0.824619	FMO5	1	DLK2	0.812575	ZNF549	0.688522	GJB4	1	NKIRAS1	1	PDK2	1	FAM46B	1
TSG1	0.532023	HAGHL	0.50811	IL1RAPL2	0.81308	GALNT5	1	CPLX4	0.80626	ZNF586	0.685482	GUCY2D	1	RNF43	1	PEBP1	1	FAM69A	1
TRIM10	0.530654	SPTBN2	0.504692	SLC22A24	0.811638	IGSF22	1	C9	0.803637	ARHGAP21	0.653201	KCNJ13	1	SNAP25	1	PMM1	1	FRAT1	1
LRP2	0.528561	LOC100134229	0.501365	LOC100124692	0.807538	KCNK15	1	ACAT2	0.791938	ZNF132	0.642168	LHX2	1	STEAP2	1	PTGR2	1	HSD11B1	1
SMPDL3A	0.527897	HIGD1A	0.49511	MGAM	0.805417	LOC284276	1	CRB1	0.78679	GUF1	0.612393	LOC153910	1	THRB	1	SCGB1D2	1	IKBKE	1
RMND1	0.521728	SERPINA3	0.494029	FGFR1OP	0.785585	LOC284749	1	RPL23A	0.738549	ZNF75A	0.599832	MAP6D1	1	TMEM97	1	SETD3	1	ITPRIPL2	1
TMEM26	0.520196	ARL4D	0.490336	CHST9	0.784257	LPAR1	1	UTP6	0.735801	KIAA1217	0.59515	MNX1	1	TRHDE	1	THRA	1	KCTD12	1
CUBN	0.519553	TFF1	0.489693	SPAG1	0.775649	LRRC43	1	CDC16	0.735786	FBXL16	0.550188	MYO1A	1	ZHX1	1	UCN3	1	LPCAT2	1
WDR33	0.518651	LOH12CR1	0.488769	C17orf107	0.761672	MAP3K9	1	TSEN34	0.729158	GNPDA2	0.549381	NEFL	1	ZNF433	1	VPS37D	1	LY96	1
FRMD4B	0.517923	AAGAB	0.483645	C10orf58	0.758093	PHYHD1	1	PRDX6	0.724656	TIGD7	0.543413	NPPC	1	STEAP1	0.996108	ZNF768	1	MAN1C1	1
UPB1	0.516738	PPIF	0.482805	SLC35E3	0.747575	PTPRN2	1	TGM3	0.724045	ZNF471	0.527006	NRSN1	1	MANSC1	0.988126	DARS	0.991005	MOCOS	1
MTMR11	0.510656	CPEB1	0.477248	C1QL4	0.746549	RIC3	1	UROC1	0.719824	SOX9	0.511065	PABPC4	1	MCC	0.98638	SMTNL2	0.98639	MOXD1	1
ALPK2	0.508584	ACTR3B	0.473626	C13orf1	0.745441	SDR42E1	1	LHX8	0.717462	KIAA0232	0.505838	PGLYRP4	1	CA11	0.979179	FBXL16	0.982502	MSL3	1
DNAH7	0.507289	FOXA1	0.471169	CDK14	0.745043	STK33	1	DQX1	0.694643	PIAS2	0.486503	PITX1	1	STXBP1	0.969125	TNK1	0.972408	NAV3	1
HSD3B2	0.506121	DIRAS1	0.467645	KLF8	0.743453	THPO	1	C3orf37	0.692996	PDXP	0.485858	PRKAR1B	1	C7orf10	0.969107	NRXN2	0.97081	NINJ2	1
CYP2J2	0.499228	KRT13	0.466425	RGS7	0.741989	TMPRSS6	1	FAM136A	0.688323	ZNF222	0.482134	RAB6B	1	TFPI	0.966488	EGOT	0.969763	PBX3	1
DISP1	0.49788	ESRP1	0.460045	SLC17A3	0.733716	SLC15A1	0.996468	SOHLH2	0.683874	SLC46A1	0.475959	REG3G	1	NOVA1	0.96424	CLEC18A	0.962838	PPIC	1
WDR78	0.496551	PGLYRP2	0.457168	ABCA12	0.730983	NUP93	0.995175	SOX3	0.679794	BMI1	0.46522	VANGL2	1	IL28RA	0.96271	RFX2	0.94463	PSD3	1
ACAD11	0.495738	GLB1	0.450314	RGS9	0.718785	CCNO	0.984808	APEX1	0.667101	ALMS1	0.463109	ZNF648	1	TXNDC16	0.956959	ACBD4	0.932493	SNAP23	1
ENPP3	0.495659	S100A5	0.446354	CXorf57	0.71712	CYP2C18	0.981436	PHGDH	0.663702	ZNF274	0.461451	APBA2	0.974081	TMEM194B	0.951034	FAAH	0.914707	ST5	1
RGL1	0.492551	TNFAIP8L3	0.442848	TEX15	0.716563	SLC2A10	0.960361	GPR27	0.656019	CLEC18A	0.460022	HGSNAT	0.969148	MASP1	0.940573	ACAA2	0.91329	STK17A	1
PLSCR4	0.486077	FGFBP1	0.442175	CCDC147	0.711844	PRR15L	0.949422	EIF2B1	0.650352	CMYA5	0.459641	LEAP2	0.957819	CAMK2N1	0.934941	CLDN3	0.911643	TLR5	1
VCAM1	0.481562	GOT2	0.439733	SLITRK5	0.693058	MFSD7	0.940741	EYA1	0.646558	LMO4	0.457816	SLC6A20	0.957366	HOXD1	0.925971	HOXA4	0.910804	TMEM110	1
MYLIP	0.478397	MRPS17	0.436868	GDPD1	0.69241	CSPG5	0.938423	BMPR1B	0.640539	RNF183	0.45383	KRT77	0.956348	CGRRF1	0.911841	FLJ36777	0.910346	TRANK1	1
EPHA7	0.474553	DHRS2	0.436715	KRBA1	0.690254	ZDHHC2	0.921076	ABCG8	0.637742	ZNF749	0.452879	CISD1	0.954252	DLG2	0.905134	ADSSL1	0.909859	TSGA14	1
TTC21B	0.472112	CYCS	0.434075	AQP4	0.673008	RGS22	0.916602	TPK1	0.632864	MAN2B2	0.443715	ELAC2	0.953503	ZFP37	0.903789	REN	0.904216	TTC39C	1
C6orf165	0.471563	GPRC5A	0.433886	TBC1D8B	0.667273	RHOBTB3	0.895508	CCT2	0.619735	ADCY8	0.442686	FAM83H	0.950227	AQP4	0.891141	DHRS4L1	0.90396	UBP1	1
RHOBTB1	0.471012	INSIG1	0.433076	KISS1R	0.663162	LOC400043	0.893979	BECN1	0.619121	ZNF418	0.441869	ANGPTL3	0.941	RNF157	0.882331	PNMA6A	0.894112	ZBTB47	1
ZNF184	0.470745	CCNO	0.431618	ENPP3	0.660378	FBLN7	0.893524	FRG2	0.619034	MFAP3L	0.441635	F5	0.939908	PDZD2	0.863258	CLEC18C	0.88427	ZNF101	1
SLC22A13	0.463399	EHF	0.430861	C22orf45	0.654501	CAPN5	0.892603	FDFT1	0.617695	GATS	0.438758	ACTL8	0.937096	C18orf45	0.863228	RORC	0.881715	C1orf96	0.998699
SYNE1	0.462655	B3GNT8	0.430641	GABRB3	0.645468	PPIF	0.884598	C9orf57	0.61417	LRRC7	0.433808	EPHA10	0.934381	LIN52	0.860169	RIT1	0.880778	SEPT6	0.995596
DIRAS2	0.460846	DKKL1	0.430572	TAF4B	0.642657	C1orf74	0.882876	EIF2B2	0.607058	RAB28	0.432116	DCDC2	0.92621	MTSS1	0.858127	PDE9A	0.87911	ATG7	0.990549
LPAR6	0.460734	ANKRD9	0.430254	AGBL3	0.641389	FAM40B	0.88231	SLC35B2	0.604984	AKT3	0.431547	KY	0.925278	HOXD8	0.853451	ABHD1	0.878532	LOXL1	0.986524
CCL14-CCL15	0.459223	TJP3	0.428436	ALPL	0.641048	SUSD1	0.881218	PLSCR2	0.597774	AADAT	0.429265	EPB41	0.920611	FAM27A	0.848573	MOAP1	0.873349	CCL19	0.985985
IRX3	0.458724	PIGT	0.426967	BMP2	0.63659	SLC6A20	0.875339	LOC100129726	0.596343	PHF6	0.427962	CRYBB3	0.91718	CCBL1	0.831449	HAAO	0.867253	BASP1	0.976736
REP15	0.457891	FAM60A	0.424341	TAL2	0.635473	C1orf114	0.86874	FUT5	0.585324	GLS2	0.419929	KCNMB4	0.912448	SULT1C4	0.830636	LOC145837	0.859883	ABCA6	0.974224
NRP1	0.45779	TFCP2L1	0.421625	CCL28	0.634623	PIAS2	0.868113	BRE	0.583925	ZNF543	0.419289	TMEM63B	0.911588	AK7	0.827884	CLEC18B	0.851224	ERC2	0.967717
ERCC5	0.45654	CT62	0.421134	ARID2	0.633557	TRIM17	0.864446	VDAC2	0.583535	ZNF542	0.419131	KIAA1522	0.901406	ARSK	0.824017	MAP7	0.847746	LPIN1	0.967477
FZD4	0.451721	FSCN2	0.420097	NXNL2	0.62921	SYN1	0.840367	SRD5A2	0.583117	PKP4	0.418531	TTC39A	0.885045	CFL2	0.823798	LOC388387	0.846298	LOC149837	0.965773
PLEKHA2	0.450698	UQCRFS1	0.419987	RINL	0.621782	CPS1	0.838369	PDE1A	0.582785	ZNF234	0.417988	IL20RB	0.878531	PGAP1	0.823622	CMBL	0.843577	UBE2E2	0.96345
NEK11	0.449585	EPB41L4B	0.418552	IL28RA	0.616764	SCG5	0.831496	HMP19	0.578681	ZNF284	0.417109	B4GALT5	0.877827	UBE2CBP	0.816602	SLC22A12	0.838043	GLT8D1	0.962031
USH1C	0.445262	SCNN1A	0.415113	TMEM133	0.613854	GLB1L3	0.830944	CIAO1	0.576685	TTC3	0.416068	DUSP10	0.863854	CLMN	0.814498	CABLES1	0.836112	PAQR8	0.958534
RBMS2	0.442513	CHP	0.414289	CREB5	0.611728	TCEAL3	0.825328	TDRD3	0.574959	FAM36A	0.415073	MYCBP	0.862719	CPD	0.811943	ANG	0.831687	ME1	0.958307
ZNF638	0.440848	SLC6A16	0.413139	SCGB1D2	0.611494	EPS8L3	0.822883	PSORS1C1	0.570748	AMT	0.413893	GPR153	0.858093	SGCE	0.803016	MLXIPL	0.830069	FZD2	0.958114
TTC25	0.440645	FXC1	0.412316	KCTD4	0.610885	HMGB3	0.821672	MAD2L1BP	0.56793	KCNN1	0.411904	SSH3	0.852063	KIAA0895	0.791754	TCEA3	0.830067	HARBI1	0.957379
GGT1	0.440265	NDUFA4	0.412016	LOC723809	0.609066	TTC23	0.820094	WNK4	0.567406	UNC13B	0.409996	SLC45A3	0.847914	ENDOD1	0.790373	SLC25A42	0.828621	SERPINF1	0.957269
PROS1	0.439647	FAM83B	0.411651	LEPREL1	0.606399	DBN1	0.814854	CDR1	0.561833	C1orf103	0.407667	SYNGR2	0.847254	RGS9	0.78847	TMED8	0.824414	COQ2	0.95582
DAB2	0.437434	MPV17L2	0.411292	APLF	0.604195	RALGPS1	0.811639	SRRD	0.561562	BOD1L	0.405756	FAM40B	0.844057	FAM47E	0.780852	MTMR11	0.820271	F3	0.955136
NGEF	0.435739	IDH3A	0.411003	RAG1	0.602804	CHN2	0.80621	CYP2C9	0.560221	VPS13A	0.404095	OR7E156P	0.841951	SNX18	0.778825	TTC25	0.81879	CLIP4	0.95429
AMDHD1	0.433683	COX4NB	0.4098	NWD1	0.596679	ZNF280B	0.80434	IFT52	0.55735	C5orf53	0.403682	MGAT4B	0.836838	POLR3GL	0.77831	IMPA2	0.805415	ADAMTS3	0.953617
CLIC4	0.433582	KLK4	0.409622	POLR3GL	0.592311	NPR2	0.799453	POU4F1	0.553796	ZIK1	0.39955	MOCOS	0.82319	FAM196B	0.77298	NRTN	0.799451	C9orf91	0.949864
C14orf64	0.433395	C20orf24	0.4075	TARSL2	0.591314	ARHGEF4	0.795432	UBL4A	0.552921	CLEC18C	0.398526	OR10J3	0.819175	CNST	0.770029	NAT8B	0.79806	C1orf21	0.949157
TSPAN18	0.433129	ANKRD30B	0.404238	PMP22	0.586271	FOXP4	0.788266	TUBB4	0.552342	VN1R1	0.396292	TPSG1	0.809438	TOX4	0.769372	ASPRV1	0.795632	GFPT2	0.948208
CLDN2	0.432626	BACE2	0.403356	HOXA4	0.582398	GTDC1	0.785627	UNG	0.551855	ZNF547	0.395827	LHCGR	0.802839	KIF16B	0.76756	C15orf17	0.794667	PLB1	0.947796
LRRK2	0.430804	IL20RA	0.401194	ATP13A4	0.580412	DSP	0.783526	FRG2B	0.546217	CNTNAP5	0.395505	UBR4	0.801877	APLF	0.763229	CES3	0.792947	C5orf25	0.945382
SLC22A2	0.429755	METRNL	0.401016	LHFPL3	0.573992	DTX3	0.782082	RDBP	0.544097	ZNF551	0.393492	SEPT3	0.8011	TGFBR3	0.762592	C1orf229	0.792026	ACPP	0.941579
LMO2	0.429739	GYG1	0.400988	C2orf34	0.570067	SPTBN2	0.781269	PGAP2	0.542301	MLEC	0.393394	DIO1	0.787779	NSUN7	0.762334	NOXA1	0.790869	C17orf51	0.939375
GSTA4	0.429554	OGFOD1	0.400919	LOC100128977	0.569048	TMEM110	0.772042	FBXW10	0.53976	PPME1	0.392785	NIT2	0.786933	ZNF549	0.76191	PEG10	0.790724	ARPC2	0.937791
KDR	0.429325	GDE1	0.400693	ASPG	0.563617	RAB15	0.763641	CYP24A1	0.538043	FRMD1	0.392075	EEF1A2	0.780089	KIAA1467	0.761391	C22orf45	0.787832	LUM	0.934136
GLYATL2	0.428402	IL1RN	0.397765	MYO3A	0.559308	FAM109B	0.7619	RPL23	0.537207	CLEC18B	0.39176	FOXN1	0.774675	BCAR3	0.759994	SCGN	0.779668	H2AFY	0.93078
NAT8	0.428015	FXYD3	0.397413	RASSF6	0.555072	ZNF662	0.760871	OR13J1	0.534497	FAM120A	0.391615	PDSS1	0.773318	RCN2	0.759108	AMN	0.779616	TMEM86A	0.927045
CLVS2	0.427893	KCNG3	0.397394	TRIM6	0.554462	COL17A1	0.75792	SPINK2	0.532661	CXCL12	0.385445	MDK	0.771839	CHST9	0.752847	MUC4	0.777975	FBXO32	0.926595
CCDC89	0.427078	HSPH1	0.396497	FPGT	0.553144	TSPYL3	0.757664	MRPS23	0.52936	PLCH2	0.384474	LASS1	0.763674	UBR7	0.749196	FBP1	0.773089	PLA2G4A	0.923675
LOC723809	0.426253	EEF1A2	0.396476	ALDH3A2	0.552591	NACAD	0.749376	PRPH	0.527927	SLC6A19	0.383785	TRIM29	0.763141	ZDHHC15	0.747379	HYI	0.767948	UBE2E1	0.922736
KATNAL1	0.424868	TMEM61	0.396172	CLDN2	0.551353	SHBG	0.749291	MTNR1A	0.52785	PPIP5K1	0.379861	TLCD1	0.762057	LEPREL1	0.745303	TUFT1	0.766259	MCOLN2	0.921062
DZIP1	0.422737	HCN2	0.395433	CAV1	0.548675	PRKAR1B	0.747785	SNRPC	0.527338	GCNT4	0.37649	EPS8L3	0.75916	PPP1R13B	0.73818	NR1D1	0.763955	MKX	0.917343
KIAA1009	0.422547	KRT5	0.395428	UGT1A6	0.548064	AACS	0.745526	PHEX	0.525064	ARID4B	0.374405	PRDM12	0.758831	RBM23	0.738049	MTHFD1	0.762911	PALLD	0.916934
CABP1	0.42235	COX5A	0.39542	ZNF491	0.547402	FGD1	0.738154	PCID2	0.524331	DBC1	0.37436	SPTBN2	0.757737	B3GNT1	0.724303	VAT1	0.760977	TMEM229B	0.916741
PCDHB14	0.421283	SIX4	0.3951	C10orf25	0.545272	RIBC2	0.737381	GTF2H1	0.523518	WDFY3	0.367183	ISM1	0.754466	INPP5F	0.72327	C5orf23	0.759933	FMOD	0.91596
MEF2C	0.421101	HPRT1	0.393694	LOC100131551	0.545116	ProSAPiP1	0.734554	RPUSD4	0.523327	SLC23A1	0.36661	SLC4A3	0.75281	STARD4	0.721822	SLC22A11	0.755696	MMP7	0.914249
ASPA	0.420733	BMPR1B	0.391686	TRIM55	0.543649	NEIL1	0.73238	CCDC127	0.522099	NIPBL	0.365431	MFSD10	0.747418	HOXA4	0.721714	CLDN4	0.752994	TLR2	0.910611
WASF1	0.419355	C1orf226	0.390453	LOC154822	0.538193	DLGAP1	0.731849	C14orf176	0.518622	ZNF155	0.36543	F10	0.743824	BDNF	0.721064	SLC22A24	0.75068	ITGBL1	0.91024
CCDC150	0.418197	COQ2	0.389533	B3GALTL	0.538133	TFDP2	0.731385	FTH1	0.516327	GANC	0.36509	LOC286467	0.742209	MAGEH1	0.719364	AQP7	0.745401	LEF1	0.90742
ZNF395	0.417023	LYPD6B	0.389293	TCEA3	0.537507	PI4K2A	0.730218	LOC100128788	0.515702	SYNE2	0.363689	C17orf99	0.740121	PHF16	0.711588	CNNM3	0.742686	LRP8	0.906266
GUCY1A3	0.416677	WFDC2	0.387825	MDM2	0.53464	UGT3A2	0.728528	CINP	0.515121	ZNF175	0.36123	YBX1	0.74012	MBIP	0.709739	SGSM1	0.740361	IL2RA	0.904122
TRPA1	0.414092	RHEB	0.386537	SYDE2	0.533673	C8orf85	0.728333	B3GNT8	0.513558	TPSG1	0.361121	FKBP11	0.735923	LIN7A	0.708558	BPHL	0.739522	TM6SF1	0.902623
TTC28	0.412514	PYY	0.38583	SLC35F2	0.533398	GOLM1	0.72687	DBI	0.512117	RAPGEF2	0.360193	TMPRSS11BNL	0.734703	RLN2	0.70719	LOC143666	0.738524	ANKRD35	0.902112
HNMT	0.412007	SLC25A3	0.385525	SLC10A2	0.531253	ANXA3	0.725831	C4orf31	0.510739	TMEM174	0.359183	UGT1A10	0.733203	GNAI1	0.705198	ARHGEF10L	0.731243	EDEM1	0.901695
VANGL1	0.411867	ANKRD30A	0.384538	SLC26A9	0.526612	TMPRSS3	0.718771	LOC728875	0.507536	C1orf69	0.35843	RGS20	0.732566	AKAP6	0.704023	LOC400752	0.731016	MLH1	0.901445
CSMD2	0.411427	SFN	0.383588	C8orf46	0.5263	RIMS4	0.717341	TBC1D26	0.505609	SCRN3	0.356457	GJB5	0.730088	TACC1	0.703898	PATZ1	0.730937	KIAA0513	0.898723
N4BP2L1	0.409425	UPP1	0.382653	NKAIN1	0.525131	CCDC108	0.715899	AP4M1	0.505092	ASAP2	0.35471	ADCK4	0.729738	LHFPL3	0.694454	G6PC	0.727875	SKAP1	0.898156
TNFAIP6	0.408947	TIMM8A	0.382252	PARK2	0.522114	ATRNL1	0.715479	ARL2	0.503661	LOC153328	0.354178	PLEKHA5	0.72875	PALM2-AKAP2	0.693994	TOLLIP	0.727632	NPTXR	0.898062
KIAA1671	0.40849	LOC100130238	0.381914	ST7OT3	0.521446	ZNF853	0.71338	LOC285954	0.500633	LRRC8B	0.353663	LASS2	0.728221	DNAJC18	0.681815	CYP4A11	0.723137	NKD1	0.897618
HAO2	0.408078	NECAB3	0.381899	SGSM1	0.520507	CCDC109B	0.711007	GIT2	0.500495	SYNM	0.352109	PPIF	0.727331	FBXO33	0.680963	KLHL32	0.720815	GCNT1	0.896477
SLCO4C1	0.40801	GPR110	0.381897	SQRDL	0.516146	SFXN5	0.709956	C6orf154	0.500156	ZNF419	0.349033	HAUS6	0.722408	TNFRSF19	0.67932	TMEM18	0.72074	IGF1	0.895755
TMEM133	0.407205	PSME3	0.380392	CIB4	0.512993	ACTR8	0.707567	GLT1D1	0.499247	AGL	0.348419	TCF12	0.721799	NUBPL	0.672637	CIDEB	0.720218	RNF175	0.894685
PLIN2	0.406653	ATP6V0B	0.379785	B3GNT1	0.50802	PIGR	0.706547	TFPI	0.497919	IFFO2	0.347624	SH2D5	0.716007	THSD7A	0.672515	CDK18	0.71297	CCL21	0.89426
LGALS2	0.40655	KLHL25	0.379138	IRF2BP2	0.504084	LRFN3	0.705822	C4orf22	0.497056	ZNF426	0.3476	HCN4	0.71417	RAG1	0.671388	HS1BP3	0.70768	PI15	0.893627
TTLL7	0.403545	SLC4A3	0.378924	AOX1	0.503697	REEP2	0.705044	NOP56	0.496178	FRMPD2	0.347581	CACNB3	0.712869	SETBP1	0.664585	CRY2	0.707452	TMEM119	0.8934
